# Supplementary material for: Association between micronutrient supplementation during pregnancy and preterm birth: evidence from a large-scale children survey and Mendelian randomization study
Source: Front Public Health. 2025 May 9;13:1451006. doi: 10.3389/fpubh.2025.1451006 (PMC12101085; doi:10.3389/fpubh.2025.1451006)
Supplement: Supplementary file 1 [file Data_Sheet_1.zip]

Archive with 9 entries (9 files):
- S_Table_1_question&code.docx
- S_Table_2_Univariate analysis.docx
- S_Table_3_cosupplementation_characteristics.xlsx
- S_Table_4_stratified analysis.xlsx
- S_Table_5_instrumental_SNP.xlsx
- S_Table_6_5methods_result.xlsx
- S_Table_7_heterogeneity.xlsx
- S_Table_8_pleiotropy.xlsx
- S_Table_9_mrpresso.xlsx
