# Supplementary material for: Association between micronutrient supplementation during pregnancy and preterm birth: evidence from a large-scale children survey and Mendelian randomization study
Source: Front Public Health. 2025 May 9;13:1451006. doi: 10.3389/fpubh.2025.1451006 (PMC12101085; doi:10.3389/fpubh.2025.1451006)
Supplement: Supplementary file 1 [file Data_Sheet_1.zip › S_Table_3_cosupplementation_characteristics.xlsx]

## Sheet: Sheet 1
	Number of Mothers	Number of PTB	PTB prevalence(%)	P (vs Multinutrient Only)*
None	2573	337	13.1	0.08
Multinutrient Only	49	11	22.4	-
Folic Acid Only	4328	389	9	0.004
Calcium Only	1279	134	10.5	0.02
Iron Only	115	8	7	0.007
Multinutrient + Folic Acid	767	55	7.2	0.001
Multinutrient + Calcium	195	10	5.1	<0.001
Multinutrient + Iron	13	1	7.7	0.43
Multinutrient + Folic Acid + Calcium	11802	944	8	0.001
Multinutrient + Folic Acid + Iron	239	21	8.8	0.01
Multinutrient + Calcium + Iron	194	13	6.7	0.002
Multinutrient + Folic Acid + Calcium + Iron	14326	1063	7.4	<0.001
*P-values for differences in PTB prevalence between the 'Multinutrient only' group and other groups.
