# Supplementary material for: Association between micronutrient supplementation during pregnancy and preterm birth: evidence from a large-scale children survey and Mendelian randomization study
Source: Front Public Health. 2025 May 9;13:1451006. doi: 10.3389/fpubh.2025.1451006 (PMC12101085; doi:10.3389/fpubh.2025.1451006)
Supplement: Supplementary file 1 [file Data_Sheet_1.zip › S_Table_4_stratified analysis.xlsx]

## Sheet: Sheet 1
Variables	Supplementation Group	OR (95%CI)	P	P_Interaction*
folic acid	No	0.94(0.88,1.00)	0.04	0.06
	Yes	0.72(0.50,1.04)	0.08
calcium	No	0.94(0.88,1.01)	0.09	0.15
	Yes	0.81(0.64,1.03)	0.09
iron	No	0.97(0.88,1.07)	0.52	0.11
	Yes	0.90(0.83,0.98)	0.010
*P-value for the interaction between Multinutrient and other micronutrients
