# Supplementary material for: Association between micronutrient supplementation during pregnancy and preterm birth: evidence from a large-scale children survey and Mendelian randomization study
Source: Front Public Health. 2025 May 9;13:1451006. doi: 10.3389/fpubh.2025.1451006 (PMC12101085; doi:10.3389/fpubh.2025.1451006)
Supplement: Supplementary file 1 [file Data_Sheet_1.zip › S_Table_5_instrumental_SNP.xlsx]

## Sheet: S_Table_3_instrumental_SNP.xlsx
SNP	effect_allele.exposure	other_allele.exposure	effect_allele.outcome	other_allele.outcome	id.outcome	outcome	id.exposure	exposure
rs11174097	C	T	C	T	finn-b-O15_PRETERM	PTB	ukb-b-10284	Multinutrient
rs11194423	G	A	G	A	finn-b-O15_PRETERM	PTB	ukb-b-10284	Multinutrient
rs112380573	A	G	A	G	finn-b-O15_PRETERM	PTB	ukb-b-10284	Multinutrient
rs112632143	C	T	C	T	finn-b-O15_PRETERM	PTB	ukb-b-10284	Multinutrient
rs173366	C	G	C	G	finn-b-O15_PRETERM	PTB	ukb-b-10284	Multinutrient
rs1735949	T	C	T	C	finn-b-O15_PRETERM	PTB	ukb-b-10284	Multinutrient
rs17636683	C	T	C	T	finn-b-O15_PRETERM	PTB	ukb-b-10284	Multinutrient
rs1882152	T	C	T	C	finn-b-O15_PRETERM	PTB	ukb-b-10284	Multinutrient
rs1892725	T	C	T	C	finn-b-O15_PRETERM	PTB	ukb-b-10284	Multinutrient
rs2366631	A	G	A	G	finn-b-O15_PRETERM	PTB	ukb-b-10284	Multinutrient
rs2722761	C	T	C	T	finn-b-O15_PRETERM	PTB	ukb-b-10284	Multinutrient
rs4631528	T	A	T	A	finn-b-O15_PRETERM	PTB	ukb-b-10284	Multinutrient
rs4801035	T	G	T	G	finn-b-O15_PRETERM	PTB	ukb-b-10284	Multinutrient
rs56296788	C	A	C	A	finn-b-O15_PRETERM	PTB	ukb-b-10284	Multinutrient
rs6028545	C	T	C	T	finn-b-O15_PRETERM	PTB	ukb-b-10284	Multinutrient
rs61746978	C	T	C	T	finn-b-O15_PRETERM	PTB	ukb-b-10284	Multinutrient
rs6790073	T	C	T	C	finn-b-O15_PRETERM	PTB	ukb-b-10284	Multinutrient
rs73223636	G	T	G	T	finn-b-O15_PRETERM	PTB	ukb-b-10284	Multinutrient
rs73865427	C	T	C	T	finn-b-O15_PRETERM	PTB	ukb-b-10284	Multinutrient
rs7411536	A	G	A	G	finn-b-O15_PRETERM	PTB	ukb-b-10284	Multinutrient
rs79156629	C	T	C	T	finn-b-O15_PRETERM	PTB	ukb-b-10284	Multinutrient
rs9576783	C	A	C	A	finn-b-O15_PRETERM	PTB	ukb-b-10284	Multinutrient
rs10771098	G	A	G	A	finn-b-O15_PRETERM	PTB	ukb-b-3563	Folic acid
rs11009508	A	C	A	C	finn-b-O15_PRETERM	PTB	ukb-b-3563	Folic acid
rs111646545	T	C	T	C	finn-b-O15_PRETERM	PTB	ukb-b-3563	Folic acid
rs114297722	T	C	T	C	finn-b-O15_PRETERM	PTB	ukb-b-3563	Folic acid
rs12325280	A	C	A	C	finn-b-O15_PRETERM	PTB	ukb-b-3563	Folic acid
rs12977758	T	C	T	C	finn-b-O15_PRETERM	PTB	ukb-b-3563	Folic acid
rs1322314	A	G	A	G	finn-b-O15_PRETERM	PTB	ukb-b-3563	Folic acid
rs142319969	T	C	T	C	finn-b-O15_PRETERM	PTB	ukb-b-3563	Folic acid
rs2476601	G	A	G	A	finn-b-O15_PRETERM	PTB	ukb-b-3563	Folic acid
rs2616878	T	G	T	G	finn-b-O15_PRETERM	PTB	ukb-b-3563	Folic acid
rs35175534	C	A	C	A	finn-b-O15_PRETERM	PTB	ukb-b-3563	Folic acid
rs62067896	C	T	C	T	finn-b-O15_PRETERM	PTB	ukb-b-3563	Folic acid
rs6910879	G	A	G	A	finn-b-O15_PRETERM	PTB	ukb-b-3563	Folic acid
rs7549888	T	G	T	G	finn-b-O15_PRETERM	PTB	ukb-b-3563	Folic acid
rs7760841	T	C	T	C	finn-b-O15_PRETERM	PTB	ukb-b-3563	Folic acid
rs79351148	A	G	A	G	finn-b-O15_PRETERM	PTB	ukb-b-3563	Folic acid
rs896999	A	G	A	G	finn-b-O15_PRETERM	PTB	ukb-b-3563	Folic acid
rs931838	A	G	A	G	finn-b-O15_PRETERM	PTB	ukb-b-3563	Folic acid
rs1078078	C	T	C	T	finn-b-O15_PRETERM	PTB	ukb-a-495	Calcium
rs10995566	T	C	T	C	finn-b-O15_PRETERM	PTB	ukb-a-495	Calcium
rs112241441	T	C	T	C	finn-b-O15_PRETERM	PTB	ukb-a-495	Calcium
rs115377202	A	T	A	T	finn-b-O15_PRETERM	PTB	ukb-a-495	Calcium
rs116953132	A	G	A	G	finn-b-O15_PRETERM	PTB	ukb-a-495	Calcium
rs12049020	A	C	A	C	finn-b-O15_PRETERM	PTB	ukb-a-495	Calcium
rs12213751	T	C	T	C	finn-b-O15_PRETERM	PTB	ukb-a-495	Calcium
rs12637414	G	A	G	A	finn-b-O15_PRETERM	PTB	ukb-a-495	Calcium
rs12791136	A	C	A	C	finn-b-O15_PRETERM	PTB	ukb-a-495	Calcium
rs13023873	T	C	T	C	finn-b-O15_PRETERM	PTB	ukb-a-495	Calcium
rs13081171	G	T	G	T	finn-b-O15_PRETERM	PTB	ukb-a-495	Calcium
rs13149855	C	A	C	A	finn-b-O15_PRETERM	PTB	ukb-a-495	Calcium
rs139011840	G	A	G	A	finn-b-O15_PRETERM	PTB	ukb-a-495	Calcium
rs139081627	C	T	C	T	finn-b-O15_PRETERM	PTB	ukb-a-495	Calcium
rs140046410	C	G	C	G	finn-b-O15_PRETERM	PTB	ukb-a-495	Calcium
rs145793492	C	A	C	A	finn-b-O15_PRETERM	PTB	ukb-a-495	Calcium
rs149979405	T	C	T	C	finn-b-O15_PRETERM	PTB	ukb-a-495	Calcium
rs2209008	C	G	C	G	finn-b-O15_PRETERM	PTB	ukb-a-495	Calcium
rs243372	A	G	A	G	finn-b-O15_PRETERM	PTB	ukb-a-495	Calcium
rs34067277	G	A	G	A	finn-b-O15_PRETERM	PTB	ukb-a-495	Calcium
rs41313359	G	A	G	A	finn-b-O15_PRETERM	PTB	ukb-a-495	Calcium
rs4750411	C	T	C	T	finn-b-O15_PRETERM	PTB	ukb-a-495	Calcium
rs59485975	T	C	T	C	finn-b-O15_PRETERM	PTB	ukb-a-495	Calcium
rs605701	T	A	T	A	finn-b-O15_PRETERM	PTB	ukb-a-495	Calcium
rs6082642	C	G	C	G	finn-b-O15_PRETERM	PTB	ukb-a-495	Calcium
rs62178732	T	G	T	G	finn-b-O15_PRETERM	PTB	ukb-a-495	Calcium
rs67212553	C	T	C	T	finn-b-O15_PRETERM	PTB	ukb-a-495	Calcium
rs6778395	A	C	A	C	finn-b-O15_PRETERM	PTB	ukb-a-495	Calcium
rs6813273	T	C	T	C	finn-b-O15_PRETERM	PTB	ukb-a-495	Calcium
rs72718732	A	G	A	G	finn-b-O15_PRETERM	PTB	ukb-a-495	Calcium
rs72772571	T	G	T	G	finn-b-O15_PRETERM	PTB	ukb-a-495	Calcium
rs73172312	C	G	C	G	finn-b-O15_PRETERM	PTB	ukb-a-495	Calcium
rs75523298	G	T	G	T	finn-b-O15_PRETERM	PTB	ukb-a-495	Calcium
rs76395463	A	G	A	G	finn-b-O15_PRETERM	PTB	ukb-a-495	Calcium
rs78670976	A	G	A	G	finn-b-O15_PRETERM	PTB	ukb-a-495	Calcium
rs9273404	G	A	G	A	finn-b-O15_PRETERM	PTB	ukb-a-495	Calcium
rs9533090	T	C	T	C	finn-b-O15_PRETERM	PTB	ukb-a-495	Calcium
rs9843561	A	C	A	C	finn-b-O15_PRETERM	PTB	ukb-a-495	Calcium
rs10417445	A	G	A	G	finn-b-O15_PRETERM	PTB	ukb-b-14863	Iron
rs10491621	G	A	G	A	finn-b-O15_PRETERM	PTB	ukb-b-14863	Iron
rs11199153	G	T	G	T	finn-b-O15_PRETERM	PTB	ukb-b-14863	Iron
rs112238397	C	T	C	T	finn-b-O15_PRETERM	PTB	ukb-b-14863	Iron
rs114276845	G	A	G	A	finn-b-O15_PRETERM	PTB	ukb-b-14863	Iron
rs11654291	T	C	T	C	finn-b-O15_PRETERM	PTB	ukb-b-14863	Iron
rs11773410	C	T	C	T	finn-b-O15_PRETERM	PTB	ukb-b-14863	Iron
rs118119921	A	G	A	G	finn-b-O15_PRETERM	PTB	ukb-b-14863	Iron
rs12453948	A	G	A	G	finn-b-O15_PRETERM	PTB	ukb-b-14863	Iron
rs12943811	T	C	T	C	finn-b-O15_PRETERM	PTB	ukb-b-14863	Iron
rs140741875	T	C	T	C	finn-b-O15_PRETERM	PTB	ukb-b-14863	Iron
rs17741747	A	G	A	G	finn-b-O15_PRETERM	PTB	ukb-b-14863	Iron
rs1874734	T	C	T	C	finn-b-O15_PRETERM	PTB	ukb-b-14863	Iron
rs4723612	A	G	A	G	finn-b-O15_PRETERM	PTB	ukb-b-14863	Iron
rs60020220	T	C	T	C	finn-b-O15_PRETERM	PTB	ukb-b-14863	Iron
rs622824	A	G	A	G	finn-b-O15_PRETERM	PTB	ukb-b-14863	Iron
rs62488069	T	A	T	A	finn-b-O15_PRETERM	PTB	ukb-b-14863	Iron
rs6701736	G	A	G	A	finn-b-O15_PRETERM	PTB	ukb-b-14863	Iron
rs72773576	G	C	G	C	finn-b-O15_PRETERM	PTB	ukb-b-14863	Iron
rs7431663	T	C	T	C	finn-b-O15_PRETERM	PTB	ukb-b-14863	Iron
rs75546961	T	G	T	G	finn-b-O15_PRETERM	PTB	ukb-b-14863	Iron
rs7832116	A	G	A	G	finn-b-O15_PRETERM	PTB	ukb-b-14863	Iron
rs78341453	G	T	G	T	finn-b-O15_PRETERM	PTB	ukb-b-14863	Iron
rs78557368	T	C	T	C	finn-b-O15_PRETERM	PTB	ukb-b-14863	Iron
rs7959836	G	A	G	A	finn-b-O15_PRETERM	PTB	ukb-b-14863	Iron
rs855791	G	A	G	A	finn-b-O15_PRETERM	PTB	ukb-b-14863	Iron
rs9273084	C	T	C	T	finn-b-O15_PRETERM	PTB	ukb-b-14863	Iron
rs9442834	C	A	C	A	finn-b-O15_PRETERM	PTB	ukb-b-14863	Iron
rs9471883	T	A	T	A	finn-b-O15_PRETERM	PTB	ukb-b-14863	Iron
