# Supplementary material for: Association between micronutrient supplementation during pregnancy and preterm birth: evidence from a large-scale children survey and Mendelian randomization study
Source: Front Public Health. 2025 May 9;13:1451006. doi: 10.3389/fpubh.2025.1451006 (PMC12101085; doi:10.3389/fpubh.2025.1451006)
Supplement: Supplementary file 1 [file Data_Sheet_1.zip › S_Table_6_5methods_result.xlsx]

## Sheet: S_Table_4_5methods_result
id.exposure	id.outcome	outcome	exposure	method	nsnp	b	se	pval
ukb-b-10284	finn-b-O15_PRETERM	PTB	Multinutrient	MR Egger	22	-0.538886	7.83004	0.945814
ukb-b-10284	finn-b-O15_PRETERM	PTB	Multinutrient	Weighted median	22	-5.66095	3.29398	0.0856913
ukb-b-10284	finn-b-O15_PRETERM	PTB	Multinutrient	Inverse variance weighted	22	-4.76637	2.54894	0.0614914
ukb-b-10284	finn-b-O15_PRETERM	PTB	Multinutrient	Simple mode	22	-6.79618	6.67802	0.320406
ukb-b-10284	finn-b-O15_PRETERM	PTB	Multinutrient	Weighted mode	22	-6.65121	6.21248	0.296491
ukb-b-14863	finn-b-O15_PRETERM	PTB	Iron	MR Egger	29	-6.86821	7.97275	0.396571
ukb-b-14863	finn-b-O15_PRETERM	PTB	Iron	Weighted median	29	2.52726	3.26483	0.438881
ukb-b-14863	finn-b-O15_PRETERM	PTB	Iron	Inverse variance weighted	29	0.755095	2.42953	0.755954
ukb-b-14863	finn-b-O15_PRETERM	PTB	Iron	Simple mode	29	8.75628	6.64031	0.197969
ukb-b-14863	finn-b-O15_PRETERM	PTB	Iron	Weighted mode	29	7.93402	6.19469	0.21078
ukb-b-3563	finn-b-O15_PRETERM	PTB	Folic acid	MR Egger	18	8.44648	8.42627	0.331071
ukb-b-3563	finn-b-O15_PRETERM	PTB	Folic acid	Weighted median	18	7.07122	4.34259	0.103452
ukb-b-3563	finn-b-O15_PRETERM	PTB	Folic acid	Inverse variance weighted	18	2.57562	3.29831	0.434866
ukb-b-3563	finn-b-O15_PRETERM	PTB	Folic acid	Simple mode	18	4.06305	6.60717	0.546734
ukb-b-3563	finn-b-O15_PRETERM	PTB	Folic acid	Weighted mode	18	8.43825	5.10371	0.116604
ukb-a-495	finn-b-O15_PRETERM	PTB	Calcium	MR Egger	35	-5.26178	2.71621	0.0613229
ukb-a-495	finn-b-O15_PRETERM	PTB	Calcium	Weighted median	35	-3.39013	1.7873	0.0578558
ukb-a-495	finn-b-O15_PRETERM	PTB	Calcium	Inverse variance weighted	35	-3.23706	1.21057	0.00749541
ukb-a-495	finn-b-O15_PRETERM	PTB	Calcium	Simple mode	35	-5.00128	3.62837	0.177089
ukb-a-495	finn-b-O15_PRETERM	PTB	Calcium	Weighted mode	35	-3.63968	3.11331	0.250505
