# Supplementary material for: Association between micronutrient supplementation during pregnancy and preterm birth: evidence from a large-scale children survey and Mendelian randomization study
Source: Front Public Health. 2025 May 9;13:1451006. doi: 10.3389/fpubh.2025.1451006 (PMC12101085; doi:10.3389/fpubh.2025.1451006)
Supplement: Supplementary file 1 [file Data_Sheet_1.zip › S_Table_7_heterogeneity.xlsx]

## Sheet: S_Table_5_heterogeneity
id.exposure	id.outcome	outcome	exposure	method	Q	Q_df	Q_pval
ukb-b-10284	finn-b-O15_PRETERM	PTB	Multinutrient	MR Egger	13.9193	20	0.834563
ukb-b-10284	finn-b-O15_PRETERM	PTB	Multinutrient	Inverse variance weighted	14.2454	21	0.858831
ukb-b-14863	finn-b-O15_PRETERM	PTB	Iron	MR Egger	33.5574	27	0.179293
ukb-b-14863	finn-b-O15_PRETERM	PTB	Iron	Inverse variance weighted	34.81	28	0.175466
ukb-b-3563	finn-b-O15_PRETERM	PTB	Folic acid	MR Egger	18.1436	16	0.315556
ukb-b-3563	finn-b-O15_PRETERM	PTB	Folic acid	Inverse variance weighted	18.7967	17	0.340326
ukb-a-495	finn-b-O15_PRETERM	PTB	Calcium	MR Egger	30.5322	33	0.590561
ukb-a-495	finn-b-O15_PRETERM	PTB	Calcium	Inverse variance weighted	31.2256	34	0.60432
