# Supplementary material for: Association between micronutrient supplementation during pregnancy and preterm birth: evidence from a large-scale children survey and Mendelian randomization study
Source: Front Public Health. 2025 May 9;13:1451006. doi: 10.3389/fpubh.2025.1451006 (PMC12101085; doi:10.3389/fpubh.2025.1451006)
Supplement: Supplementary file 1 [file Data_Sheet_1.zip › S_Table_9_mrpresso.xlsx]

## Sheet: S_Table_7_mrpresso
Exposure	Main.MR.results.Exposure	Main.MR.results.MR.Analysis	Main.MR.results.Causal.Estimate	Main.MR.results.Sd	Main.MR.T.stat	Main.MR..P.value	MR.PRESSO.RSSobs	MR.PRESSO.Pvalue
Multinutrient	beta.exposure	Raw	-4.76637	2.09936	-2.2704	0.033831	15.6703	0.856
Multinutrient	beta.exposure	Outlier-corrected	NA	NA	NA	NA	15.6703	0.856
Folic acid	beta.exposure	Raw	2.57562	3.29831	0.780893	0.445604	21.1293	0.353
Folic acid	beta.exposure	Outlier-corrected	NA	NA	NA	NA	21.1293	0.353
Calcium	beta.exposure	Raw	-3.23706	1.16013	-2.79026	0.00857198	33.3448	0.585
Calcium	beta.exposure	Outlier-corrected	NA	NA	NA	NA	33.3448	0.585
Iron	beta.exposure	Raw	0.755095	2.42953	0.310799	0.758256	37.2911	0.172
Iron	beta.exposure	Outlier-corrected	NA	NA	NA	NA	37.2911	0.172
